# Supplementary material for: Deciphering the role of ThHSF1 in the differential expression regulation of laccase isozymes in the white-rot fungus Trametes hirsuta
Source: Microbiol Spectr. 2025 Nov 25;14(1):e01004-25. doi: 10.1128/spectrum.01004-25 (PMC12772356; doi:10.1128/spectrum.01004-25)
Supplement: Table S1 — Overlap of DEGs and DEPs under Cu²⁺ stress with directionality and statistics. [file spectrum.01004-25-s0001.xlsx]

## Sheet: Overlap
Table S1. Overlap of DEGs and DEPs under Cu²⁺ stress with directionality and statistics
Gene_ID	RNA_foldChange	RNA_P value	Protein_foldChange	Protein_P value	Direction (↑↑/↓↓/↑↓/↓↑)	Concordance (Concordant/Discordant)
GME9963_g	2.09879	7.82941e-07	2.2505	0.00120787	↑↑	Concordant
GME990_g	0.472653	2.61854e-07	0.532857	0.0287695	↓↓	Concordant
GME9899_g	0.110257	4.53113e-05	0.326354	0.0358262	↓↓	Concordant
GME986_g	2.59888	1.15128e-10	1.89548	0.0111394	↑↑	Concordant
GME9839_g	0.472195	1.62615e-05	0.23023	4.9193e-06	↓↓	Concordant
GME9792_g	2.09411	0.000664149	3.07827	0.00660401	↑↑	Concordant
GME9785_g	2.0544	0.0336394	1.31931	0.0356417	↑↑	Concordant
GME963_g	2.36096	1.13455e-08	2.31956	0.000229088	↑↑	Concordant
GME960_g	2.17682	1.78027e-07	2.80773	0.0075546	↑↑	Concordant
GME9570_g	2.29773	1.99192e-05	1.62247	0.0271775	↑↑	Concordant
GME9546_g	3.06666	1.5253e-06	2.68948	0.00506135	↑↑	Concordant
GME9536_g	2.90032	6.00241e-10	2.50059	0.0222494	↑↑	Concordant
GME9508_g	0.151297	1.30556e-32	0.385315	0.000249594	↓↓	Concordant
GME9444_g	2.3033	1.61475e-08	1.85461	0.0293726	↑↑	Concordant
GME9392_g	3.45286	4.23625e-13	4.90369	0.00632047	↑↑	Concordant
GME9300_g	2.24644	1.59636e-06	1.7007	0.0124805	↑↑	Concordant
GME9291_g	3.42498	0.0167432	2.46319	0.0491838	↑↑	Concordant
GME9269_g	0.4548	3.72324e-05	0.337684	0.00530773	↓↓	Concordant
GME9235_g	2.5356	1.32697e-09	1.75621	0.0359163	↑↑	Concordant
GME9217_g	0.42271	1.48354e-08	0.779999	0.0460356	↓↓	Concordant
GME921_g	0.488177	1.02604e-06	0.730007	0.0116135	↓↓	Concordant
GME9075_g	2.95759	0.000910048	5.39994	6.06893e-05	↑↑	Concordant
GME9019_g	3.92772	0.00077126	6.75802	0.00975827	↑↑	Concordant
GME8955_g	0.328143	8.07484e-06	2.99908	0.00188786	↓↑	Discordant
GME8941_g	2.22073	3.03656e-07	2.96328	0.00412282	↑↑	Concordant
GME8615_g	0.332247	0.0240042	0.174824	0.000147093	↓↓	Concordant
GME8582_g	0.172231	6.31529e-11	0.408073	0.00114589	↓↓	Concordant
GME8538_g	5.37327	3.25034e-27	1.96951	0.0109501	↑↑	Concordant
GME8525_g	2.91843	2.75713e-08	1.52611	0.0339494	↑↑	Concordant
GME8520_g	3.75082	3.62128e-07	3.25904	0.0197766	↑↑	Concordant
GME851_g	0.475954	1.37765e-06	0.600758	0.00547867	↓↓	Concordant
GME8480_g	2.18778	3.76806e-07	2.19036	0.0476597	↑↑	Concordant
GME8379_g	0.434614	1.36087e-08	0.52043	0.0146789	↓↓	Concordant
GME8357_g	1.83885	4.6861e-05	1.69922	0.0381459	↑↑	Concordant
GME8288_g	2.00304	0.0012107	1.84261	0.000131054	↑↑	Concordant
GME8273_g	9.0539	6.13112e-43	2.62071	0.000110854	↑↑	Concordant
GME8272_g	0.398807	2.99741e-06	0.610559	0.0443259	↓↓	Concordant
GME8228_g	3.17592	0.000327427	2.02063	0.00159153	↑↑	Concordant
GME8156_g	4.72479	1.31892e-11	5.80073	0.000110691	↑↑	Concordant
GME7928_g	5.7425	1.58878e-08	5.49666	0.00427291	↑↑	Concordant
GME7926_g	3.89681	3.48207e-18	3.40782	0.0130512	↑↑	Concordant
GME7899_g	0.192436	0.00144657	0.545324	0.0343511	↓↓	Concordant
GME7667_g	8.52731	0.00108952	1.85216	0.0351465	↑↑	Concordant
GME7650_g	0.450293	5.50343e-08	0.556161	0.0012196	↓↓	Concordant
GME7637_g	13.4471	5.61847e-54	101.708	0.000630331	↑↑	Concordant
GME7627_g	3.10238	4.5484e-12	1.92195	0.000771679	↑↑	Concordant
GME7625_g	0.495945	0.000418479	0.605519	0.012153	↓↓	Concordant
GME7624_g	2.7019	1.75578e-08	0.281913	0.0130383	↑↓	Discordant
GME7536_g	2.70421	0.00538729	2.39545	0.00892731	↑↑	Concordant
GME7510_g	3.00625	0.000645172	1.58646	0.0107467	↑↑	Concordant
GME737_g	2.00231	0.00205338	1.96586	0.0326038	↑↑	Concordant
GME7360_g	0.0546654	7.98069e-65	0.104897	0.00316098	↓↓	Concordant
GME7329_g	0.32606	0.0216467	0.162851	0.00370168	↓↓	Concordant
GME732_g	23.3372	2.51678e-10	13.7703	0.00725883	↑↑	Concordant
GME7266_g	0.360968	7.19927e-11	0.50991	0.00582825	↓↓	Concordant
GME7257_g	0.275106	2.04963e-11	0.0399641	0.000573101	↓↓	Concordant
GME7220_g	55.5237	7.51697e-07	38.4673	0.00765526	↑↑	Concordant
GME7187_g	0.373461	2.43314e-08	0.352413	0.00214677	↓↓	Concordant
GME7179_g	4.89777	7.47612e-06	3.01791	0.00927521	↑↑	Concordant
GME7162_g	2.02552	0.000285313	5.97824	0.0153263	↑↑	Concordant
GME7132_g	3.09793	1.17865e-13	6.86922	0.000326008	↑↑	Concordant
GME7020_g	0.464817	4.25848e-07	0.767384	0.0149507	↓↓	Concordant
GME7017_g	5.5136	3.15954e-14	11.1015	0.00181617	↑↑	Concordant
GME7014_g	3.90715	0.000328852	1.92714	0.00332588	↑↑	Concordant
GME6846_g	2.2724	5.55546e-08	1.6853	0.0399166	↑↑	Concordant
GME6813_g	0.209226	3.0666e-19	0.385588	0.00024632	↓↓	Concordant
GME6625_g	2.06506	1.67529e-06	3.13744	0.0183419	↑↑	Concordant
GME661_g	15.1604	0.000190128	11.8836	0.00273003	↑↑	Concordant
GME6605_g	0.417139	1.73182e-08	0.261629	0.0108548	↓↓	Concordant
GME6588_g	2.60761	1.56138e-10	1.36403	0.00668958	↑↑	Concordant
GME6563_g	0.40652	1.2325e-09	0.596508	0.0394322	↓↓	Concordant
GME6548_g	10.4917	5.13702e-17	6.35735	0.0307138	↑↑	Concordant
GME653_g	0.312178	7.64305e-15	0.664941	0.0257383	↓↓	Concordant
GME6461_g	7.91412	6.61298e-08	3.24992	0.00350488	↑↑	Concordant
GME6349_g	0.4649	0.0028146	0.315276	0.000146795	↓↓	Concordant
GME6301_g	0.0771607	1.58811e-09	0.265133	8.07272e-05	↓↓	Concordant
GME6257_g	3.68576	4.25317e-10	5.66972	0.000695318	↑↑	Concordant
GME625_g	10.9648	3.82596e-48	2.16679	0.000918154	↑↑	Concordant
GME6127_g	2.92162	0.036038	0.580564	0.0322457	↑↓	Discordant
GME6110_g	3.01087	5.3032e-10	2.63491	0.017969	↑↑	Concordant
GME6105_g	0.446291	2.30472e-06	0.512573	0.00920256	↓↓	Concordant
GME6035_g	0.0437718	6.43855e-05	0.000771275	0.000349202	↓↓	Concordant
GME5989_g	0.427174	0.00495932	0.105246	0.000739164	↓↓	Concordant
GME5974_g	0.289474	1.66065e-16	0.753786	0.0404755	↓↓	Concordant
GME5886_g	8.95878	5.24643e-24	11.1873	0.000155805	↑↑	Concordant
GME5857_g	0.0503736	3.59408e-05	0.231729	0.0144024	↓↓	Concordant
GME5855_g	4.8874	0.0100799	2.70713	0.0150592	↑↑	Concordant
GME5853_g	16.2602	7.6323e-63	9.80302	0.0393182	↑↑	Concordant
GME585_g	2.40658	1.44994e-08	1.34722	0.0172298	↑↑	Concordant
GME584_g	2.18988	1.32495e-07	1.58099	0.00524877	↑↑	Concordant
GME5716_g	0.238676	3.08314e-21	0.639611	0.00575326	↓↓	Concordant
GME5687_g	0.687862	0.0150403	0.462004	0.0156318	↓↓	Concordant
GME5654_g	0.441509	3.02908e-08	0.608896	0.0249695	↓↓	Concordant
GME5564_g	8.50526	3.52485e-26	2.83344	0.000344912	↑↑	Concordant
GME5476_g	2.80859	0.00568544	1.39333	0.00872747	↑↑	Concordant
GME5442_g	3.3818	0.00113251	2.98538	0.0347327	↑↑	Concordant
GME5342_g	2.04399	2.81223e-05	0.533337	0.0115965	↑↓	Discordant
GME5337_g	2.87242	1.42302e-11	1.9591	0.00900509	↑↑	Concordant
GME5282_g	2.29425	0.000122069	2.39511	0.0279352	↑↑	Concordant
GME528_g	2.29421	2.97309e-08	2.29015	6.07814e-05	↑↑	Concordant
GME524_g	0.368582	2.27747e-11	0.527931	0.00831963	↓↓	Concordant
GME5088_g	0.176758	5.81615e-18	0.559049	0.0369718	↓↓	Concordant
GME5082_g	4.65125	3.57697e-13	6.3952	0.00463167	↑↑	Concordant
GME5048_g	0.322044	1.43088e-13	1.89981	0.050121	↓↑	Discordant
GME5019_g	0.399005	2.1218e-05	0.383679	0.00435317	↓↓	Concordant
GME5011_g	2.46463	9.01099e-06	3.50741	0.00699475	↑↑	Concordant
GME4972_g	2.01854	0.0217224	1.82641	0.0268845	↑↑	Concordant
GME4966_g	0.387502	1.53626e-08	0.362376	0.00367362	↓↓	Concordant
GME4954_g	0.393863	1.37897e-05	0.306404	0.0132578	↓↓	Concordant
GME4803_g	8.04629	1.07648e-39	26.5619	0.00674108	↑↑	Concordant
GME4792_g	8.00531	5.99204e-07	1400.58	0.00593158	↑↑	Concordant
GME4697_g	2.1494	4.38497e-07	1.5547	0.0348896	↑↑	Concordant
GME4680_g	0.166508	7.92653e-18	0.46539	0.0188041	↓↓	Concordant
GME4667_g	2.9565	0.00142314	2.74051	0.0241483	↑↑	Concordant
GME4622_g	2.09118	0.00277535	0.757092	0.0246658	↑↓	Discordant
GME4615_g	0.32095	1.13555e-13	0.440382	0.00660935	↓↓	Concordant
GME4607_g	2.88609	1.27521e-12	2.62138	0.000100982	↑↑	Concordant
GME4577_g	0.351719	0.000450693	2.76141	0.00160814	↓↑	Discordant
GME4574_g	2.62035	0.000370135	1.449	0.0307685	↑↑	Concordant
GME4522_g	0.373254	1.04404e-10	0.434538	0.00751181	↓↓	Concordant
GME4495_g	0.291625	9.72684e-17	0.559475	0.0247038	↓↓	Concordant
GME4340_g	1.79536	8.26901e-05	1.60657	0.0050983	↑↑	Concordant
GME4300_g	3.44686	0.000112759	3.58168	0.0428282	↑↑	Concordant
GME4217_g	7.16717	0.000895221	8.05053	0.0286648	↑↑	Concordant
GME4134_g	4.50648	0.000157457	5.53349	7.15668e-05	↑↑	Concordant
GME4084_g	1.40644	0.0197376	3.57801	0.0477748	↑↑	Concordant
GME4074_g	4.24589	0.00906697	713.235	0.00621884	↑↑	Concordant
GME4073_g	0.444896	0.0171923	0.760492	0.0287509	↓↓	Concordant
GME4046_g	9.02175	1.80483e-42	5.57966	0.0120416	↑↑	Concordant
GME4013_g	2.14897	0.000408705	3.68565	0.00136543	↑↑	Concordant
GME401_g	0.487301	2.06142e-06	1.6999	0.0492848	↓↑	Discordant
GME3967_g	0.173319	1.29819e-26	0.630309	0.0296014	↓↓	Concordant
GME3743_g	0.377464	0.00575641	3.84428	0.000848214	↓↑	Discordant
GME3652_g	3.40583	0.00191666	6.30478	0.00328778	↑↑	Concordant
GME3646_g	2.32326	1.02514e-06	4.26076	0.00435387	↑↑	Concordant
GME3582_g	0.315396	1.77549e-09	0.490797	0.0135325	↓↓	Concordant
GME3562_g	2.59321	2.7957e-08	1.36776	0.0236049	↑↑	Concordant
GME351_g	0.656201	0.00669273	0.630562	0.00850075	↓↓	Concordant
GME3435_g	3.57115	0.000201125	2.36396	0.00561194	↑↑	Concordant
GME3311_g	0.297515	4.07615e-16	0.714003	0.006044	↓↓	Concordant
GME3286_g	0.445771	3.76697e-08	0.0850407	0.000362529	↓↓	Concordant
GME3280_g	3.27262	6.29198e-11	1.80794	0.0419671	↑↑	Concordant
GME3172_g	0.46259	2.41093e-07	0.529584	0.0269435	↓↓	Concordant
GME3150_g	2.13473	2.30947e-07	0.544638	0.0328352	↑↓	Discordant
GME3149_g	3.07414	3.5443e-11	1.38109	0.0244753	↑↑	Concordant
GME3105_g	3.43247	0.000762571	3.75784	0.00919197	↑↑	Concordant
GME3092_g	2.44647	0.000181765	7.68244	0.00041736	↑↑	Concordant
GME305_g	0.399025	8.7519e-10	0.347558	0.00375168	↓↓	Concordant
GME2836_g	0.559144	7.9104e-05	0.320753	0.0121646	↓↓	Concordant
GME282_g	0.733517	0.0365407	0.355176	0.0134842	↓↓	Concordant
GME2806_g	5.21957	0.000178872	0.766711	0.00385322	↑↓	Discordant
GME2780_g	0.356524	0.00224086	0.314393	0.025876	↓↓	Concordant
GME2758_g	0.183491	2.39703e-08	0.39151	0.00058205	↓↓	Concordant
GME2753_g	0.121674	5.15699e-07	0.264979	0.00590117	↓↓	Concordant
GME2730_g	229.481	7.17554e-27	12.315	0.000546327	↑↑	Concordant
GME2724_g	2.20566	1.29808e-07	0.609995	0.00126542	↑↓	Discordant
GME2667_g	0.469847	3.5595e-06	0.407528	0.000897775	↓↓	Concordant
GME2652_g	3.21821	0.000686956	2.85612	0.00888814	↑↑	Concordant
GME2550_g	2.00866	7.11273e-06	3.18509	0.0417847	↑↑	Concordant
GME2510_g	1.587	0.00177807	1.57595	0.0330662	↑↑	Concordant
GME2498_g	0.131789	4.17285e-36	1.37231	0.0088557	↓↑	Discordant
GME2458_g	2.31901	1.31519e-07	3.38862	0.00969858	↑↑	Concordant
GME2432_g	4.15871	3.68075e-06	1.7925	0.0481787	↑↑	Concordant
GME239_g	0.416929	3.75963e-09	0.748142	0.0290457	↓↓	Concordant
GME2214_g	0.196589	0.000721658	0.380649	0.0244132	↓↓	Concordant
GME219_g	3.46433	4.86711e-10	2.30035	0.0217376	↑↑	Concordant
GME1922_g	0.435811	7.16438e-08	0.452551	0.0161493	↓↓	Concordant
GME1902_g	3.17992	1.59148e-05	0.271684	0.00599263	↑↓	Discordant
GME1899_g	21.8415	9.63975e-08	4.53128	0.00650873	↑↑	Concordant
GME1898_g	0.229968	1.40366e-16	0.657262	0.0338608	↓↓	Concordant
GME1895_g	2.28156	5.66263e-06	2.03542	0.0152081	↑↑	Concordant
GME1888_g	3.01834	0.00342825	1.89171	0.00775476	↑↑	Concordant
GME1868_g	1.87405	2.17393e-05	2.52132	0.0185088	↑↑	Concordant
GME1611_g	0.126644	5.97996e-40	1.67785	0.0228483	↓↑	Discordant
GME1610_g	0.214558	2.02619e-05	0.500711	0.0321816	↓↓	Concordant
GME1542_g	0.270782	3.85336e-18	0.674106	0.0305031	↓↓	Concordant
GME1535_g	1.94219	1.84772e-05	1.92701	0.00994943	↑↑	Concordant
GME1482_g	2.90525	2.4999e-07	1.85637	0.00849488	↑↑	Concordant
GME1438_g	2.06309	1.09198e-05	1.4142	0.0130552	↑↑	Concordant
GME1417_g	15.394	5.17963e-17	89.3376	0.0121485	↑↑	Concordant
GME1400_g	3.76005	7.73457e-06	1.75365	0.00867428	↑↑	Concordant
GME1378_g	0.156739	3.54643e-05	0.212709	0.000674397	↓↓	Concordant
GME1361_g	12.6612	1.46294e-07	15.8173	7.45296e-05	↑↑	Concordant
GME1322_g	0.212533	1.02715e-11	0.211244	0.000950378	↓↓	Concordant
GME1316_g	3.88231	3.64711e-06	0.599425	0.00682309	↑↓	Discordant
GME1279_g	7.82266	6.0665e-15	11.9341	0.0332699	↑↑	Concordant
GME12110_g	3.00836	3.22703e-05	0.521351	0.000100439	↑↓	Discordant
GME12067_g	0.237386	0.00557437	0.73862	0.0401724	↓↓	Concordant
GME12042_g	81.7611	6.34183e-39	110.706	0.0342503	↑↑	Concordant
GME1199_g	3.95238	2.64005e-14	2.6795	0.0040863	↑↑	Concordant
GME1192_g	65.5294	2.86064e-08	3.86739	0.00251428	↑↑	Concordant
GME11621_g	2.01903	0.000276094	1.81506	0.03821	↑↑	Concordant
GME1162_g	0.311919	1.716e-13	0.281018	0.0069636	↓↓	Concordant
GME11612_g	1.40147	0.0261171	2.38117	0.00791596	↑↑	Concordant
GME11576_g	2.7583	0.00148057	1.73094	0.0138599	↑↑	Concordant
GME11537_g	0.250169	0.0226605	2.50382	0.00458869	↓↑	Discordant
GME11413_g	0.498515	2.7602e-06	0.525524	0.00525132	↓↓	Concordant
GME11407_g	0.354624	4.97908e-12	0.384663	0.00334752	↓↓	Concordant
GME11290_g	0.190131	0.0193464	0.167715	0.000283674	↓↓	Concordant
GME11256_g	0.328101	2.5532e-05	0.366481	0.00479716	↓↓	Concordant
GME11213_g	3.43888	0.000322507	1.84206	0.0179848	↑↑	Concordant
GME11201_g	2.53182	1.02789e-07	3.13342	9.44856e-06	↑↑	Concordant
GME11138_g	4.50463	0.000588683	7.80269	0.000617963	↑↑	Concordant
GME11101_g	3.60207	0.000687843	0.553637	0.01245	↑↓	Discordant
GME11029_g	0.369198	0.00386147	0.299179	0.00140734	↓↓	Concordant
GME10989_g	6.50628	1.48949e-13	3.2459	0.00542642	↑↑	Concordant
GME10980_g	0.486255	0.00199768	0.676747	0.000901344	↓↓	Concordant
GME10909_g	0.490954	1.42471e-06	0.425617	0.00164672	↓↓	Concordant
GME10852_g	0.423708	5.25306e-07	0.0867711	0.00626183	↓↓	Concordant
GME10845_g	2.21338	1.4628e-07	0.550314	0.0388628	↑↓	Discordant
GME10772_g	2.07872	0.00211133	1.5741	0.0340039	↑↑	Concordant
GME10757_g	2.29224	0.0372927	3.32689	0.000194731	↑↑	Concordant
GME10738_g	2.71036	0.00472001	3.04067	0.036086	↑↑	Concordant
GME10720_g	34.9987	1.43578e-11	41.4091	0.000143395	↑↑	Concordant
GME10687_g	1.80804	4.6184e-05	2.80184	0.000187236	↑↑	Concordant
GME1058_g	41.2192	5.9219e-30	6.63586	0.000359428	↑↑	Concordant
GME10578_g	0.395757	7.24755e-07	1.68185	0.0260042	↓↑	Discordant
GME10466_g	0.374787	4.0883e-11	1.1881	0.0234256	↓↑	Discordant
GME10455_g	0.243564	5.53434e-05	0.0417008	0.0202805	↓↓	Concordant
GME10388_g	3.36415	1.4696e-05	1.63793	0.0213773	↑↑	Concordant
GME10316_g	0.0504689	3.73904e-27	7.27487	0.000664578	↓↑	Discordant
GME10291_g	0.309271	6.74451e-09	1.20502	0.0070521	↓↑	Discordant
GME10290_g	0.331	3.82267e-11	0.213468	0.0127051	↓↓	Concordant
GME10271_g	19.3498	1.04417e-06	2.02204	0.0215125	↑↑	Concordant
GME1027_g	0.109931	1.79452e-26	0.574701	0.0350884	↓↓	Concordant
GME10266_g	0.167888	3.48501e-30	0.363961	0.00460932	↓↓	Concordant
GME10265_g	13.1967	7.66711e-08	11.9529	0.001014	↑↑	Concordant
GME10198_g	4.27326	0.000416236	5.55222	0.0263141	↑↑	Concordant
GME10145_g	0.477335	5.0784e-07	0.606341	0.00640735	↓↓	Concordant
GME10088_g	2.10791	7.51263e-07	1.57532	0.0454061	↑↑	Concordant
GME10038_g	0.194695	6.4585e-22	0.244943	0.0193018	↓↓	Concordant
